# Supplementary material for: SarcoNet: A Pilot Study on Integrating Clinical and Kinematic Features for Sarcopenia Classification
Source: Diagnostics (Basel). 2025 Oct 3;15(19):2513. doi: 10.3390/diagnostics15192513 (PMC12523922; doi:10.3390/diagnostics15192513)
Supplement: Supplementary file 1 [file diagnostics-15-02513-s001.zip]

Archive with 1 entries (1 files):
- diagnostics-3830027-supplementary.pdf
